# Supplementary material for: Mechanisms of Induction of Stimulus-Specific Systemic Responses of Photosynthesis in Wheat Plants
Source: Int J Mol Sci. 2025 Dec 30;27(1):401. doi: 10.3390/ijms27010401 (PMC12786015; doi:10.3390/ijms27010401)
Supplement: Supplementary file 1 [file ijms-27-00401-s001.zip]

Archive with 1 entries (1 files):
- ijms-4052534-supplementary.pdf
